# Supplementary material for: Novel Angiotensin-Converting Enzyme-Inhibitory Peptides Obtained from Trichiurus lepturus: Preparation, Identification and Potential Antihypertensive Mechanism
Source: Biomolecules. 2024 May 15;14(5):581. doi: 10.3390/biom14050581 (PMC11117660; doi:10.3390/biom14050581)
Supplement: Supplementary file 1 [file biomolecules-14-00581-s001.zip]

Archive with 1 entries (1 files):
- biomolecules-2956373-supplementary.pdf
